# Supplementary material for: The Effects of Brief Heat During Early Booting on Reproductive, Developmental, and Chlorophyll Physiological Performance in Common Wheat (Triticum aestivum L.)
Source: Front Plant Sci. 2022 May 16;13:886541. doi: 10.3389/fpls.2022.886541 (PMC9149578; doi:10.3389/fpls.2022.886541)
Supplement: Supplementary file 1 [file Table_1.xlsx]

## Sheet: PlantMaterials
Table S1. Plant materials used for Exp1, Exp2 and Exp3
Code	Genotype/Accession/Pedigree	Origin	Experiments	Remarks
CAD	CADENZA	Rothamsted Research, UK	Exp1, Exp2, Exp3	check
DRY	DRYSDALE	the University of Adelaide, Australia	Exp1, Exp2
JANZ	JANZ	the University of Adelaide, Australia	Exp1, Exp2	heat tolerant (Erena 2018)
PAR	PARAGON	Rothamsted Research, UK	Exp1, Exp2, Exp3	check
QN.1	647-88-1-99-5-10	the University of Adelaide, Australia	Exp1, Exp2	offspring of a cross between Waagan and Drysdale
QN.2	647-88-1-99-5-2	the University of Adelaide, Australia	Exp1, Exp2	offspring of a cross between Waagan and Drysdale
QP.1	647-88-1-99-5-14	the University of Adelaide, Australia	Exp1, Exp2	offspring of a cross between Waagan and Drysdale
QP.2	647-88-1-99-5-17	the University of Adelaide, Australia	Exp1, Exp2	offspring of a cross between Waagan and Drysdale
SOK.C	SOKOLL	CIMMYT, Mexico	Exp1, Exp2, Exp3	heat tolerant (Cossani and Reynolds 2015)
SOK.N	SOKOLL	the University of Adelaide, Australia	Exp1, Exp2, Exp3
SUN	SUNSTAR	John Innes Center, UK	Exp1, Exp2, Exp3	heat tolerant (Erena 2018)
TAS	TASMAN	John Innes Center, UK	Exp1, Exp2, Exp3
WBL1.1	WEEBILL1	CIMMYT, Mexico	Exp1, Exp2, Exp3
WGN	WAAGAN	the University of Adelaide, Australia	Exp1, Exp2	heat tolerant (Erena 2018)
BWR	BCN/WBLL1//ROLF07	CIMMYT, Mexico	Exp3
CAW	CROC_1/AE.SQUARROSA (224)//OPATA/3/WBLL1	CIMMYT, Mexico	Exp3
JP	JNRB.5/PIFED	CIMMYT, Mexico	Exp3
JPP.1	JNRB.5/PIFED/5/BJY/COC//PRL/BOW/3/SARA/THB//VEE/4/PIFED	CIMMYT, Mexico	Exp3
JPP.2	JNRB.5/PIFED/5/BJY/COC//PRL/BOW/3/SARA/THB//VEE/4/PIFED	CIMMYT, Mexico	Exp3
JPP.3	JNRB.5/PIFED/5/BJY/COC//PRL/BOW/3/SARA/THB//VEE/4/PIFED	CIMMYT, Mexico	Exp3
KPP	KS940935.7.1.2/2*PASTOR/4/FRAME//MILAN/KAUZ/3/PASTOR	CIMMYT, Mexico	Exp3
SWBL1.1	SOKOLL/WBLL1	CIMMYT, Mexico	Exp3
SWBL1.2	SOKOLL/WBLL1	CIMMYT, Mexico	Exp3
SWBL1.3	SOKOLL/WBLL1	CIMMYT, Mexico	Exp3
SWBL1.4	SOKOLL/WBLL1	CIMMYT, Mexico	Exp3
SWBL1.5	SOKOLL/WBLL1	CIMMYT, Mexico	Exp3
SWES	SOKOLL/WESTONIA	CIMMYT, Mexico	Exp3
WBL1.2	WEEBILL1	CIMMYT, Mexico	Exp3
WBL4	WEEBILL4	CIMMYT, Mexico	Exp3
