# Supplementary material for: The Effects of Brief Heat During Early Booting on Reproductive, Developmental, and Chlorophyll Physiological Performance in Common Wheat (Triticum aestivum L.)
Source: Front Plant Sci. 2022 May 16;13:886541. doi: 10.3389/fpls.2022.886541 (PMC9149578; doi:10.3389/fpls.2022.886541)
Supplement: Supplementary file 3 [file Table_3.xlsx]

## Sheet: CT
Table S3. Traits correlations from different experiment and treatment combinations
1. Correlation matrix for CT condition in Exp1
	SPADres	Fv/Fmres	SPADmax	SenOnset	SenRate	AILincrease	PS	SR	DTM	SpikeL	SpikeletN	GpS	SpikeN.OT	SpikeN.NT	GY.OT	GY.NT	GY	Biomass
SPADres
Fv/Fmres	0.35
SPADmax	-0.18	-0.47
SenOnset	0.19	0.33	-0.66*
SenRate	0.48	0.12	0.26	0.36
AILincrease	0.84***	0.55	-0.31	0.09	0.16
PS	-0.64*	-0.24	0.38	-0.23	-0.16	-0.59*
SR	0.11	0.63*	-0.29	0.38	0.05	0.27	-0.37
DTM	0.1	0.56	-0.75**	0.38	-0.51	0.41	-0.27	0.51
SpikeL	0.61*	0.63*	-0.23	0.19	0.13	0.74**	-0.60*	0.77**	0.53
SpikeletN	0.71**	0.53	-0.18	0.31	0.35	0.73**	-0.59*	0.72**	0.38	0.95***
GpS	0.65*	0.54	-0.2	0.12	0.09	0.77**	-0.60*	0.66*	0.54	0.98***	0.94***
SpikeN.OT	0.27	0.29	-0.84***	0.44	-0.36	0.49	-0.52	0.18	0.79**	0.33	0.25	0.36
SpikeN.NT	-0.43	-0.61*	0.56	-0.48	-0.13	-0.5	0.64*	-0.4	-0.51	-0.53	-0.44	-0.44	-0.54
GY.OT	0.56	0.5	-0.56	0.31	-0.16	0.72**	-0.65*	0.53	0.80**	0.83***	0.75**	0.86***	0.75**	-0.63*
GY.NT	-0.19	-0.12	0.29	-0.47	-0.3	0.14	0.32	-0.04	0.11	0.1	0.05	0.22	-0.06	0.48	0.05
GY	0.49	0.45	-0.47	0.19	-0.23	0.72**	-0.54	0.5	0.80**	0.82**	0.73**	0.88***	0.70*	-0.49	0.97***	0.29
Biomass	0.65*	0.44	-0.38	0.09	-0.09	0.75**	-0.68*	0.39	0.63*	0.82***	0.73**	0.88***	0.58*	-0.61*	0.94***	0.09	0.92***
Computed correlation used pearson-method with pairwise-deletion.
2. Correlation matrix for CT condition in Exp2
	SPADres	Fv/Fmres	SPADmax	SenOnset	SenRate	AILincrease	PHincrease	PS	DTH	DTM	SpikeL	SpikeletN	GpS	SpikeN.OT	SpikeN.NT	GY.OT	GY.NT	GY	Biomass
SPADres
Fv/Fmres	0.06
SPADmax	-0.2	0.02
SenOnset	0.65*	0.1	-0.67*
SenRate	-0.56	0.27	0.60*	-0.75**
AILincrease	-0.4	0.26	0.37	-0.42	0.41
PHincrease	0.38	0.11	0.25	0.28	-0.07	0.22
PS	-0.39	0.39	0.1	-0.17	0.54	-0.05	0.05
DTH	0.07	-0.43	0.44	-0.17	-0.11	0.39	0.32	-0.47
DTM	0.22	-0.05	-0.01	0.21	-0.47	0.47	0.34	-0.43	0.69*
SpikeL	-0.35	-0.35	0.70*	-0.54	0.37	0.55	0.39	-0.02	0.80**	0.4
SikeletN	-0.31	-0.34	0.66*	-0.51	0.53	0.46	0.42	0.27	0.5	0.07	0.83***
GpS	-0.16	-0.36	0.49	-0.12	0.17	0.33	0.55	0.15	0.62*	0.4	0.81**	0.79**
SpikeN.OT	-0.36	-0.02	0.13	-0.36	0.17	0.75**	-0.02	-0.06	0.52	0.52	0.51	0.41	0.2
SpikeN.NT	-0.65*	-0.24	-0.17	-0.57	0.35	0.26	-0.5	0.14	-0.21	-0.27	0.04	0.16	-0.25	0.46
GY.OT	-0.06	0.11	0.42	-0.22	0.24	0.85***	0.44	-0.07	0.62*	0.61*	0.64*	0.63*	0.52	0.79**	0.02
GY.NT	-0.78**	-0.08	0.43	-0.78**	0.62*	0.57	-0.04	0.45	0.13	0.02	0.61*	0.64*	0.38	0.57	0.65*	0.41
GY	-0.5	0.02	0.51	-0.60*	0.52	0.84***	0.24	0.23	0.45	0.37	0.74**	0.76**	0.53	0.81**	0.4	0.84***	0.84***
Biomass	-0.51	-0.1	0.54	-0.68*	0.48	0.79**	0.16	0.1	0.60*	0.39	0.83***	0.73**	0.5	0.84***	0.41	0.79**	0.82**	0.96***
Computed correlation used pearson-method with pairwise-deletion.
3. Correlation matrix for CT condition in Exp3
	SPADres	Fv/Fmres	SPADmax	SenOnset	SenRate	AILincrase	PHincrease	PS	SR	DTH	DTM	SpikeL	SpikeletN	GpS	SpikeN.OT	SpikeN.NT	GY.OT	GY.NT	GY	Biomass	PV
SPADres
Fv/Fmres	0.28
SPADmax	0.32	-0.06
SenOnset	-0.07	0.27	-0.29
SenRate	0.2	0.09	0.58**	-0.04
AILincrase	-0.04	-0.42	0.47*	-0.45*	0.3
PHincrease	0.51*	0.04	0.46*	0.02	0.42	0.44
PS	-0.16	0.27	-0.36	0.26	-0.32	-0.11	-0.19
SR	-0.07	-0.01	0.08	-0.16	0.1	0.03	0.04	0.15
DTH	-0.32	-0.67**	-0.37	-0.14	-0.45*	0.04	-0.41	-0.05	-0.1
DTM	0.12	-0.03	-0.51*	0.31	-0.23	-0.35	-0.07	0.22	-0.24	0.50*
SpikeL	0.09	-0.43	0.52*	-0.19	0.53*	0.36	0.13	-0.43	-0.04	-0.12	-0.43
SpikeletN	-0.47*	-0.38	0.06	0.13	-0.12	0.14	-0.19	-0.21	-0.15	0.28	-0.29	0.23
GpS	-0.56**	-0.53*	-0.19	-0.03	-0.18	0.06	-0.47*	0.05	-0.09	0.63**	0.06	0.27	0.54*
SpikeN.OT	-0.4	-0.29	0.28	-0.03	0.29	0.28	0.07	-0.29	0.1	-0.06	-0.52*	0.15	0.57**	0.01
SpikeN.NT	0.17	0.50*	-0.53*	0.11	-0.23	-0.42	0.06	0.22	-0.04	-0.18	0.25	-0.58**	-0.1	-0.35	-0.03
GY.OT	-0.33	-0.55*	0.55*	-0.2	0.38	0.49*	0.04	-0.43	0.1	0.11	-0.58**	0.53*	0.55*	0.33	0.77***	-0.53*
GY.NT	0.25	0.36	-0.44	0.01	0.07	-0.22	-0.04	0.27	-0.12	-0.12	0.29	-0.15	-0.31	-0.18	-0.19	0.71***	-0.42
GY	-0.19	-0.32	0.29	-0.21	0.47*	0.36	0.01	-0.28	0.04	0.03	-0.41	0.45*	0.37	0.23	0.70***	-0.08	0.78***	0.23
Biomass	-0.57**	-0.36	-0.03	-0.16	0.09	0.12	-0.2	-0.28	0.15	0.2	-0.45*	0.24	0.66**	0.51*	0.69***	0.04	0.68**	-0.02	0.72***
PV	0.07	-0.17	-0.33	0.14	-0.16	0.01	0.09	-0.01	-0.47*	0.06	0.19	0.08	-0.11	-0.04	-0.18	0.1	-0.34	0.16	-0.27	-0.22
Computed correlation used pearson-method with pairwise-deletion.

## Sheet: HT
1. Correlation matrix for HT condition in Exp1
	SPADres	Fv/Fmres	SPADmax	SenOnset	SenRate	AILincrease	PS	SR	DTM	SpikeL	SpikeletN	GpS	SpikeN.OT	SpikeN.NT	GY.OT	GY.NT	GY	Biomass
SPADres
Fv/Fmres	0.73**
SPADmax	0.77**	0.56
SenOnset	-0.25	0.1	-0.12
SenRate	0.28	0.25	0.46	0.14
AILincrease	0.32	0.25	0.18	0.21	0.65*
PS	0.04	-0.08	0.39	0.13	0.03	0.24
SR	0.58*	0.68*	0.26	0.23	0.27	0.62*	-0.02
DTM	0.01	0.33	-0.09	0.86***	-0.04	0.33	0.13	0.52
SpikeL	0.49	0.42	0.41	0.19	0.5	0.81**	0.28	0.81**	0.43
SpikeletN	0.54	0.52	0.38	0.1	0.42	0.84***	0.27	0.82**	0.41	0.96***
GpS	-0.3	-0.53	-0.32	0.26	0.28	0.21	-0.14	-0.25	0.08	-0.06	-0.19
SpikeN.OT	-0.16	-0.02	-0.43	0.48	0.22	0.53	-0.22	0.28	0.58*	0.27	0.29	0.55
SpikeN.NT	-0.11	0.05	0.08	0.69*	0.12	-0.16	-0.15	-0.16	0.5	-0.16	-0.26	0.34	0.34
GY.OT	-0.08	0.22	-0.27	0.62*	0.31	0.63*	-0.19	0.45	0.73**	0.48	0.52	0.28	0.86***	0.38
GY.NT	0.05	0.04	0.4	0.38	0.43	0.45	0.56	0.04	0.38	0.5	0.46	0.08	0.25	0.35	0.41
GY	0.03	0.08	0.31	0.46	0.45	0.53	0.47	0.13	0.49	0.55	0.52	0.13	0.4	0.39	0.57	0.98***
Biomass	0.29	0.35	0.08	0.32	0.41	0.85***	0.09	0.73**	0.58*	0.85***	0.89***	0.04	0.65*	0.01	0.81**	0.53	0.64*
Computed correlation used pearson-method with pairwise-deletion.
2. Correlation matrix for HT condition in Exp2
	SPADres	Fv/Fmres	SPADmax	SenOnset	SenRate	AILincrease	Phincrease	PS	DTH	DTM	SpikeL	SpikeletN	GpS	SpikeN.OT	SpikeN.NT	GY.OT	GY.NT	GY	Biomass
SPADres
Fv/Fmres	0.56
SPADmax	0.68*	0.58*
SenOnset	-0.36	-0.27	-0.54
SenRate	0.49	-0.03	0.45	-0.21
AILincrease	0.42	0.48	0.80**	-0.28	0.37
Phincrease	0.41	0.71**	0.63*	0.02	0.14	0.66*
PS	0.42	0.29	0.58*	-0.09	0.11	0.41	0.66*
DTH	-0.06	0.18	0.52	-0.32	0.17	0.83***	0.31	0.09
DTM	-0.5	-0.13	-0.22	0.41	-0.53	0.23	0.19	0.2	0.41
SikeL	0.12	0.21	0.74**	-0.43	0.34	0.87***	0.43	0.38	0.92***	0.24
SikeletN	0.2	0.22	0.75**	-0.57	0.29	0.74**	0.36	0.54	0.73**	0.15	0.90***
GpS	0.22	-0.2	0.29	-0.31	0.39	0.24	-0.4	-0.19	0.33	-0.27	0.34	0.28
SpikeN.OT	-0.31	-0.47	0.09	-0.36	0.3	0.15	-0.33	-0.1	0.54	0.05	0.55	0.42	0.43
SpikeN.NT	-0.29	-0.31	0.17	-0.2	0.41	0.18	0.1	0.15	0.39	-0.02	0.52	0.39	-0.01	0.76**
GY.OT	-0.42	-0.51	0.01	-0.21	0.03	-0.02	-0.41	-0.06	0.39	0.17	0.39	0.28	0.52	0.84***	0.5
GY.NT	0.12	-0.26	0.3	0.07	0.79**	0.38	0.25	0.28	0.29	-0.11	0.45	0.33	0.06	0.47	0.74**	0.16
GY	-0.07	-0.43	0.26	-0.03	0.69*	0.31	0.05	0.21	0.41	-0.02	0.54	0.4	0.27	0.74**	0.83***	0.54	0.92***
Biomass	0.12	-0.03	0.62*	-0.35	0.57	0.79**	0.31	0.3	0.84***	0.14	0.92***	0.79**	0.34	0.66*	0.67*	0.4	0.72**	0.77**
Computed correlation used pearson-method with pairwise-deletion.
3. Correlation matrix for HT condition in Exp3
	SPADres	Fv/Fmres	SPADmax	SenOnset	SenRate	AILincrase	PHincrease	PS	SR	DTH	DTM	SpikeL	SpikeletN	GpS	SpikeN.OT	SpikeN.NT	GY.OT	GY.NT	GY	Biomass	PV
SPADres
Fv/Fmres	0.45*
SPADmax	0.68***	0.03
SenOnset	-0.38	-0.11	-0.59**
SenRate	0.29	-0.45*	0.46*	-0.21
AILincrase	0	0.14	0.28	-0.31	-0.04
PHincrease	0.37	0.11	0.55*	-0.18	0.37	0.64**
PS	-0.13	-0.01	0	-0.13	-0.22	0.02	-0.1
SR	-0.49*	-0.62**	-0.16	0.08	0.19	0.16	-0.23	0.19
DTH	-0.59**	-0.35	-0.33	0.22	-0.28	0.45*	0.13	-0.23	0.18
DTM	-0.78***	-0.60**	-0.56**	0.58**	-0.26	-0.2	-0.3	0.17	0.44	0.51*
SpikeL	0.28	-0.11	0.41	-0.3	0.49*	0.26	0.28	-0.27	0.03	-0.1	-0.34
SpikeletN	0.2	0.32	0.17	-0.25	0.07	0.31	0.31	-0.26	-0.51*	0.15	-0.39	0.06
GpS	0.01	-0.1	-0.03	0.3	0.45*	-0.01	0.22	-0.03	-0.05	-0.02	-0.08	-0.16	0.18
SpikeN.OT	0.28	0.52*	0.14	-0.13	0.13	0.43	0.53*	-0.17	-0.41	0	-0.56**	-0.02	0.74***	0.35
SpikeN.NT	0.1	0	-0.15	0.29	0.22	-0.28	0.05	0.18	-0.11	-0.26	-0.05	-0.46*	0.15	0.54*	0.44
GY.OT	-0.05	0.39	-0.04	-0.06	0.01	0.37	0.50*	0	-0.38	0.14	-0.29	0.03	0.58**	0.22	0.76***	0.24
GY.NT	0.35	0.07	0.25	-0.04	0.21	0.19	0.34	-0.13	-0.21	0.02	-0.37	0.18	0.07	0.4	0.34	0.4	0.22
GY	0.26	0.21	0.21	-0.07	0.23	0.33	0.58**	-0.03	-0.31	0.01	-0.42	0.21	0.32	0.34	0.65**	0.45*	0.71***	0.80***
Biomass	0.24	0.3	0.25	-0.36	0.08	0.51*	0.44	-0.29	-0.32	0.21	-0.55*	0.24	0.51*	0.1	0.69***	0.14	0.55*	0.59**	0.71***
PV	-0.01	0	-0.16	0.22	0.11	-0.11	-0.1	0.15	-0.06	-0.02	-0.06	-0.3	-0.04	0.79***	0.14	0.51*	-0.01	0.55*	0.26	0.07
Computed correlation used pearson-method with pairwise-deletion.
