# Supplementary material for: The Effects of Brief Heat During Early Booting on Reproductive, Developmental, and Chlorophyll Physiological Performance in Common Wheat (Triticum aestivum L.)
Source: Front Plant Sci. 2022 May 16;13:886541. doi: 10.3389/fpls.2022.886541 (PMC9149578; doi:10.3389/fpls.2022.886541)
Supplement: Supplementary file 4 [file Table_4.XLSX]

## Sheet: Exp1
Table S2. Traits' description and their descriptive statistics (to be continued)
Trait	Trait description	CT*	HT*	Gen**	Trt**	T x G**
SPAD1	Flag leaf chlorophyll content index at day0	25.296 ± 4.306	25.235 ± 3.843	0.000265864	0.912672	0.631708
Fv/Fm1	Maximum potential quantum efficiency of Photosystem II at day0	0.838 ± 0.009	0.834 ± 0.009	0.0130756	0.0144023	0.909546
SPAD2	Flag leaf chlorophyll content index at day6	32.791 ± 4.752	29.805 ± 5.229	1.31108e-08	3.77819e-05	0.201648
Fv/Fm2	Maximum potential quantum efficiency of Photosystem II at day6	0.839 ± 0.007	0.817 ± 0.017	0.00222636	5.73335e-17	0.0313479
SPADres	(SPAD2-SPAD1)/SPAD1	0.316 ± 0.191	0.194 ± 0.195	0.0706612	0.00103138	0.263797
Fv/Fmres	(Fv/Fm2-Fv/Fm2)/(Fv/Fm2)	0.002 ± 0.012	-0.021 ± 0.021	0.273008	2.05795e-11	0.00613337
AILincrease	Auricle inverval length increase during the 5 day treatment	10.496 ± 3.094	8.738 ± 2.615	4.11235e-07	5.60402e-06	0.75568
SPAD3	Flag leaf chlorophyll content index at day13	37.222 ± 4.785	37.178 ± 6.152	2.90105e-13	0.919629	0.00224701
Fv/Fm3	Maximum potential quantum efficiency of Photosystem II at day13	0.836 ± 0.011	0.832 ± 0.01	0.0455303	0.0328367	0.339416
SPAD4	Flag leaf chlorophyll content index at day20	38.742 ± 4.875	38.678 ± 5.41	4.60917e-13	0.910784	0.0063342
Fv/Fm4	Maximum potential quantum efficiency of Photosystem II at day20	0.827 ± 0.01	0.828 ± 0.011	0.232654	0.575595	0.433435
SPAD5	Flag leaf chlorophyll content index at day27	38.68 ± 4.432	38.141 ± 7.857	0.00071649	0.818847	0.0166845
Fv/Fm5	Maximum potential quantum efficiency of Photosystem II at day27	0.824 ± 0.012	0.821 ± 0.02	0.426868	0.312531	0.0349076
SPAD6	Flag leaf chlorophyll content index at day34	37.429 ± 4.733	34.335 ± 10.867	0.212655	0.0488907	0.117439
Fv/Fm6	Maximum potential quantum efficiency of Photosystem II at day34	0.815 ± 0.011	0.784 ± 0.151	0.587435	0.136875	0.499031
SPAD7	Flag leaf chlorophyll content index at day41	32.176 ± 6.917	25.715 ± 13.737	0.0358453	0.000560499	0.236395
Fv/Fm7	Maximum potential quantum efficiency of Photosystem II at day41	0.803 ± 0.028	0.702 ± 0.243	0.270591	0.00224654	0.412567
SPAD8	Flag leaf chlorophyll content index at day48	14.013 ± 11.555	12.849 ± 12.958	0.0496941	0.628146	0.93944
Fv/Fm8	Maximum potential quantum efficiency of Photosystem II at day48	0.536 ± 0.306	0.49 ± 0.359	0.00112597	0.402821	0.964854
SPAD9	Flag leaf chlorophyll content index at day55	3.761 ± 7.93	5.193 ± 9.582	0.209034	0.307029	0.305923
Fv/Fm9	Maximum potential quantum efficiency of Photosystem II at day55	0.211 ± 0.311	0.255 ± 0.346	0.0755426	0.395867	0.591746
PS	Observed frequency of paired spikelet from all spikes	1.184 ± 2.58	4.076 ± 5.205	0.0382223	1.913e-05	0.0307702
SR	Observed frequency of sham ramification from all spikes	0 ± 0	1.927 ± 6.226	0.00479392	0.0032053	0.00475896
DTM	Days to maturation	100.291 ± 7.924	98.545 ± 10.509	1.82165e-10	0.0597227	0.369583
SpikeL	Spike length (tagged primary spike)	8.42 ± 1.52	7.813 ± 1.472	7.05406e-19	5.49781e-08	0.84357
SpikeletN	Number of spikelets (tagged primary spike)	18.182 ± 1.982	17.473 ± 2.044	4.11015e-08	0.000835899	0.271491
GpS	Number of grains per spike (tagged primary spike)	50.782 ± 11.669	1.873 ± 4.591	6.50494e-17	2.84256e-64	5.65696e-08
SpikeN.OT	Number of spikes (old spikes)	5.091 ± 1.378	4.836 ± 1.5	3.25275e-10	0.140149	0.791366
SpikeN.NT	Number of spikes (new spikes)	1.855 ± 1.737	5.327 ± 2.932	6.41259e-06	5.02441e-13	0.0219842
GY.OT	Grain yield (old spikes)	12.968 ± 5.169	3.149 ± 4.669	4.65749e-20	1.70848e-33	2.12633e-05
GY.NT	Grain yield (new spikes)	2.6 ± 2.346	4.025 ± 3.316	1.41148e-05	0.0019198	0.367505
GY	Grain yield (sum of old and new spikes)	15.567 ± 4.879	7.174 ± 4.617	4.61853e-08	1.40426e-17	0.129686
GN.OT	Number of grains (old spikes)	255.382 ± 96.038	59.481 ± 116.612	1.48859e-27	1.31428e-36	2.94156e-05
GN.NT	Number of grains (new spikes)	50.962 ± 48.409	92.073 ± 82.389	2.75502e-05	0.000126562	0.0726666
GW.OT	Grain width (old spikes)	3.609 ± 0.119	3.711 ± 0.168	0.00386652	0.000210957	0.00266998
GW.NT	Grain width (new spikes)	3.592 ± 0.158	3.452 ± 0.267	0.0146697	0.00114604	0.723949
GL.OT	Grain length (old spikes)	6.361 ± 0.266	6.684 ± 0.494	4.73444e-14	5.03998e-09	0.00154145
GL.NT	Grain length (new spikes)	6.392 ± 0.397	6.438 ± 0.42	1.39692e-05	0.508796	0.673592
Biomass	The dry weight of all straw per plant	7.407 ± 2.677	8.06 ± 2.827	8.75698e-13	0.0101638	0.781585
*The mean ± se value for either CT or HT treatments.
**The effects of genotype, treatmenta and their interaction were indicated as P values

## Sheet: Exp2
Table S2. Traits' description and their descriptive statistics (to be continued)
Trait	Trait description	CT	HT	Gen	Trt	T x G
Tiller1	Tiller number at day0	4.692 ± 2.183	5.056 ± 2.43	2.72225e-05	0.0463395	0.90582
SPAD1	Flag leaf chlorophyll content index at day0	33.581 ± 6.641	32.428 ± 5.568	1.36383e-17	0.213418	0.541346
Fv/Fm1	Maximum potential quantum efficiency of Photosystem II at day0	0.842 ± 0.005	0.842 ± 0.006	0.000522923	0.73977	0.643233
Tiller2	Tiller number at day6	6 ± 2.249	5.407 ± 2.595	4.39729e-06	0.0696122	0.725402
SPAD2	Flag leaf chlorophyll content index at day6	39.137 ± 6.463	33.683 ± 7.133	9.54082e-08	7.74009e-11	0.308945
Fv/Fm2	Maximum potential quantum efficiency of Photosystem II at day6	0.844 ± 0.005	0.822 ± 0.011	0.0342256	2.975e-18	0.00128903
SPADres	(SPAD2-SPAD1)/SPAD1	0.182 ± 0.153	0.042 ± 0.146	0.0127736	9.72663e-08	0.0310325
Fv/Fmres	(Fv/Fm2-Fv/Fm2)/(Fv/Fm2)	0.003 ± 0.007	-0.023 ± 0.015	0.032814	2.39537e-16	0.00193489
AILincrease	Auricle inverval length increase during the 5 day treatment	11.181 ± 2.894	9.194 ± 2.047	1.40674e-06	5.93467e-08	1.68372e-05
PHincrease	Plant height increase during the 5 day treatment	13.033 ± 3.163	9.639 ± 2.97	0.00552046	4.86858e-08	0.121889
Tiller3	Tiller number at day13	7.673 ± 2.929	7.444 ± 2.886	5.37277e-08	0.830692	0.0278959
SPAD3	Flag leaf chlorophyll content index at day13	40.167 ± 6.417	38.337 ± 5.952	3.4799e-08	0.0163683	0.554356
Fv/Fm3	Maximum potential quantum efficiency of Photosystem II at day13	0.833 ± 0.009	0.827 ± 0.012	0.299241	0.00515594	0.233275
Tiller4	Tiller number at day20	7.981 ± 2.974	10.13 ± 3.807	2.10044e-07	7.29591e-06	0.0738435
SPAD4	Flag leaf chlorophyll content index at day20	41.038 ± 5.678	40.998 ± 6.514	8.23134e-09	0.742422	0.220246
Fv/Fm4	Maximum potential quantum efficiency of Photosystem II at day20	0.827 ± 0.007	0.825 ± 0.009	0.071087	0.0980481	0.419445
Tiller5	Tiller number at day27	7.865 ± 2.822	10.278 ± 4.011	5.96751e-07	4.62137e-06	0.379506
SPAD5	Flag leaf chlorophyll content index at day27	40.954 ± 5.605	41.5 ± 7.007	3.58728e-09	0.222433	0.0185921
Fv/Fm5	Maximum potential quantum efficiency of Photosystem II at day27	0.82 ± 0.009	0.821 ± 0.01	0.00155602	0.690511	0.0381967
Tiller6	Tiller number at day34	7.904 ± 2.644	10.5 ± 4.206	8.33427e-09	6.43594e-07	0.605183
SPAD6	Flag leaf chlorophyll content index at day34	38.59 ± 5.528	39.402 ± 6.144	3.05877e-15	0.139287	0.154676
Fv/Fm6	Maximum potential quantum efficiency of Photosystem II at day34	0.809 ± 0.01	0.81 ± 0.01	0.0528478	0.418803	0.162601
SPAD7	Flag leaf chlorophyll content index at day41	36.492 ± 5.775	37.041 ± 6.3	1.51231e-12	0.440989	0.289615
Fv/Fm7	Maximum potential quantum efficiency of Photosystem II at day41	0.8 ± 0.018	0.804 ± 0.011	1.83756e-06	0.0458047	0.077369
SPAD8	Flag leaf chlorophyll content index at day48	33.325 ± 5.985	34.026 ± 6.511	9.82362e-06	0.279376	0.00883851
Fv/Fm8	Maximum potential quantum efficiency of Photosystem II at day48	0.793 ± 0.027	0.798 ± 0.012	1.39417e-11	0.162397	0.000328979
SPAD9	Flag leaf chlorophyll content index at day55	31.477 ± 5.684	29.941 ± 7.389	0.000108178	0.223233	0.133573
Fv/Fm9	Maximum potential quantum efficiency of Photosystem II at day55	0.79 ± 0.033	0.789 ± 0.016	1.22128e-08	0.486304	0.000897993
SPAD10	Flag leaf chlorophyll content index at day62	26.533 ± 8.308	20.53 ± 11.064	0.0415074	0.000494938	0.00456409
Fv/Fm10	Maximum potential quantum efficiency of Photosystem II at day62	0.767 ± 0.08	0.682 ± 0.207	0.221005	0.00584448	0.0898576
SPAD11	Flag leaf chlorophyll content index at day69	20.998 ± 8.67	14.307 ± 9.536	0.242357	1.01632e-05	0.00790108
Fv/Fm11	Maximum potential quantum efficiency of Photosystem II at day69	0.709 ± 0.176	0.575 ± 0.293	7.34743e-05	4.03659e-05	0.000928734
SPAD12	Flag leaf chlorophyll content index at day76	11.477 ± 8.341	7.336 ± 6.195	0.0111436	0.0284381	0.033414
Fv/Fm12	Maximum potential quantum efficiency of Photosystem II at day76	0.538 ± 0.263	0.421 ± 0.318	0.111889	0.00707507	0.345099
PS	Observed frequency of paired spikelet from all spikes	0.788 ± 1.927	3.193 ± 4.043	1.18687e-06	2.4003e-06	0.325062
DTH	Days to heading	48.981 ± 5.051	47.963 ± 4.774	3.26103e-11	3.96221e-06	0.000953358
DTM	Days to maturation	114.865 ± 4.439	113.104 ± 6.392	2.90308e-06	0.0265637	0.00340413
SpikeL	Spike length (tagged primary spike)	9 ± 1.878	8.139 ± 2.146	8.99266e-19	4.21866e-09	0.0149976
SpikeletN	Spikelet number (tagged primary spike)	16.269 ± 2.161	15.241 ± 2.371	0.000123457	0.0039204	0.89055
GpS	Grain number per spike (tagged primary spike)	43.788 ± 8.797	2.426 ± 6.759	4.27417e-06	3.8932e-35	0.0135659
SpikeN.OT	Spike number (old spikes)	4.25 ± 1.619	4.111 ± 1.621	5.52873e-05	0.810578	0.985039
SpikeN.NT	Spike number (new spikes)	3.519 ± 1.698	5.944 ± 2.743	0.000575785	2.07862e-08	0.671946
GY.OT	Grain yield (old spikes)	5.835 ± 3.251	1.824 ± 1.782	0.000495135	8.51494e-13	0.051579
GY.NT	Grain yield (new spikes)	4.983 ± 2.993	5.752 ± 2.919	0.0024927	0.063257	0.684581
GY	Grain yield (sum of old and new spikes)	10.818 ± 4.559	7.575 ± 3.668	1.89803e-06	6.06435e-08	0.192531
GN.OT	Grain number (old spikes)	157.481 ± 83.517	51.727 ± 55.395	1.67682e-05	6.64857e-13	0.118497
GN.NT	Grain number (new spikes)	124.7 ± 75.032	158.722 ± 91.461	0.000412145	0.00170087	0.52125
GW.OT	Grain width (old spikes)	3.238 ± 0.187	3.448 ± 0.322	2.60805e-05	4.93687e-07	0.00155525
GW.NT	Grain width (new spikes)	3.392 ± 0.185	3.303 ± 0.253	0.000559191	0.000595352	5.19579e-06
GL.OT	Grain length (old spikes)	6.406 ± 0.278	6.575 ± 0.47	3.16358e-13	0.00120839	0.0401147
GL.NT	Grain length (new spikes)	6.35 ± 0.361	6.483 ± 0.361	6.76663e-07	0.0101026	0.000776609
Biomass	The dry weight of all straw per plant	25.601 ± 5.668	25.881 ± 6.373	1.009e-20	0.162413	0.0106479

## Sheet: Exp3
Table S2. Traits' description and their descriptive statistics
Trait	Trait description	CT	HT	Gen	Trt	T x G
Tiller1	Tiller number at day0	2.988 ± 1.358	3.06 ± 1.01	9.79974e-09	0.542398	0.0126199
SPAD1	Flag leaf chlorophyll content index at day0	27.127 ± 3.479	26.925 ± 2.971	4.97853e-06	0.666486	0.775162
Fv/Fm1	Maximum potential quantum efficiency of Photosystem II at day0	0.831 ± 0.015	0.828 ± 0.013	1.0641e-08	0.0202385	0.5789
Tiller2	Tiller number at day6	5.952 ± 2.578	5.452 ± 2.32	4.20412e-12	0.0161733	0.33675
SPAD2	Flag leaf chlorophyll content index at day6	33.044 ± 4.799	34.302 ± 6.433	6.25276e-06	0.0799332	0.126776
Fv/Fm2	Maximum potential quantum efficiency of Photosystem II at day6	0.843 ± 0.008	0.817 ± 0.088	0.10033	0.00223969	0.101236
SPADres	(SPAD2-SPAD1)/SPAD1	0.229 ± 0.181	0.28 ± 0.235	0.00487366	0.117157	0.0744219
Fv/Fmres	(Fv/Fm2-Fv/Fm2)/(Fv/Fm2)	0.015 ± 0.02	-0.013 ± 0.109	0.000183701	0.00110464	0.000432332
AILincrease	Auricle inverval length increase during the 5 day treatment	11.261 ± 2.447	11.843 ± 3.27	5.98443e-15	0.0447177	0.350044
PHincrease	Plant height increase during the 5 day treatment	9.676 ± 3.859	9.214 ± 3.786	5.50472e-10	0.428631	0.352951
Tiller3	Tiller number at day13	7.667 ± 3.841	7.602 ± 4.612	1.07258e-23	0.580957	0.0454773
SPAD3	Flag leaf chlorophyll content index at day13	36.702 ± 4.792	39.354 ± 6.36	4.2219e-12	1.616e-06	0.191124
Fv/Fm3	Maximum potential quantum efficiency of Photosystem II at day13	0.836 ± 0.007	0.831 ± 0.008	1.02687e-09	1.40671e-07	0.0281722
Tiller4	Tiller number at day20	7.774 ± 3.8	7.964 ± 4.186	2.2168e-23	0.732171	0.0597445
SPAD4	Flag leaf chlorophyll content index at day20	37.014 ± 5.228	40.096 ± 7.052	1.35668e-13	1.08449e-07	0.128
Fv/Fm4	Maximum potential quantum efficiency of Photosystem II at day20	0.826 ± 0.008	0.826 ± 0.008	0.000425808	0.939092	0.467189
Tiller5	Tiller number at day27	7.81 ± 3.766	8.41 ± 4.07	4.2682e-23	0.0273486	0.0485365
SPAD5	Flag leaf chlorophyll content index at day27	37.055 ± 6.605	39.524 ± 7.044	1.3075e-14	8.81847e-06	0.336071
Fv/Fm5	Maximum potential quantum efficiency of Photosystem II at day27	0.818 ± 0.007	0.818 ± 0.008	0.00091475	0.774738	0.168427
SPAD6	Flag leaf chlorophyll content index at day34	34.359 ± 6.282	34.624 ± 6.723	1.17715e-11	0.565287	0.340949
SPAD7	Flag leaf chlorophyll content index at day41	27.79 ± 7.023	25.834 ± 7.3	3.93004e-07	0.0144808	0.17256
SPAD8	Flag leaf chlorophyll content index at day48	14.072 ± 7.956	11.073 ± 7.381	1.55836e-07	0.00809232	0.01306
SPAD9	Flag leaf chlorophyll content index at day55	3.813 ± 2.686	4.15 ± 3.987	0.747686	0.275726	0.076081
PS	Observed frequency of paired spikelet from all spikes	1.924 ± 3.505	4.902 ± 5.211	1.10731e-11	4.15224e-07	0.10246
SR	Observed frequency of sham ramification from all spikes	0.476 ± 3.067	2.001 ± 6.792	0.338081	0.0177427	0.126632
DTH	Days to heading	60.964 ± 4.694	58.88 ± 4.753	4.01815e-25	2.76266e-18	0.499944
DTM	Days to maturation	113.247 ± 3.505	112.627 ± 3.304	2.12253e-12	0.00438971	0.0072826
SpikeL	Spike length (tagged primary spike)	10.994 ± 1.35	10.441 ± 1.31	2.83422e-16	5.69086e-05	0.974142
SpikeletN	Spikelet number (tagged primary spike)	17.321 ± 2.44	16.012 ± 2.189	2.01496e-14	1.57436e-09	0.549325
GpS	Grain number per spike (tagged primary spike)	60.071 ± 11.546	3.398 ± 4.406	1.01268e-07	7.72405e-55	1.06302e-08
SpikeN.OT	Spike number (old spikes)	2.952 ± 1.181	2.904 ± 1.055	2.3557e-08	0.522199	0.764675
SpikeN.NT	Spike number (new spikes)	3.619 ± 2.178	5.205 ± 2.593	2.20929e-19	2.22466e-09	0.0973448
GY.OT	Grain yield (old spikes)	7.852 ± 3.368	2.748 ± 1.703	7.93787e-07	1.32111e-28	0.0185021
GY.NT	Grain yield (new spikes)	6.634 ± 3.417	8.583 ± 4.149	1.56052e-06	0.00012065	0.249371
GY	Grain yield (sum of old and new spikes)	14.408 ± 4.806	11.161 ± 4.832	4.51598e-07	6.27561e-07	0.602682
GN.OT	Grain number (old spikes)	159.429 ± 81.28	47.163 ± 38.034	1.06554e-11	3.4423e-30	0.000723317
GN.NT	Grain number (new spikes)	140.093 ± 77.251	174.244 ± 99.388	1.24689e-08	0.000790597	0.204627
GW.OT	Grain width (old spikes)	3.746 ± 0.242	3.889 ± 0.227	1.21579e-15	8.59405e-09	0.0790512
GW.NT	Grain width (new spikes)	3.71 ± 0.209	3.717 ± 0.235	5.90439e-13	0.997623	0.0675778
GL.OT	Grain length (old spikes)	6.467 ± 0.382	6.824 ± 0.541	1.45815e-11	1.17557e-10	0.31192
GL.NT	Grain length (new spikes)	6.349 ± 0.358	6.522 ± 0.385	2.5644e-22	5.62113e-06	0.421049
Biomass	The dry weight of all straw per plant	21.008 ± 5.014	20.922 ± 4.917	3.60802e-12	0.727177	0.285305
PV	Pollen viability from middle spikelet of tagged spike	80.888 ± 11.228	11.29 ± 19.264	1.74033e-16	1.18732e-80	2.33106e-14
